# Supplementary material for: Multipronged Approach to Profiling Metabolites in Beta vulgaris L. Dried Pulp Extracts Using Chromatography, NMR and Other Spectroscopy Methods
Source: Foods. 2023 Sep 21;12(18):3510. doi: 10.3390/foods12183510 (PMC10528680; doi:10.3390/foods12183510)
Supplement: Supplementary file 1 [file foods-12-03510-s001.zip]

Archive with 1 entries (1 files):
- foods-2561938-supplementary.pdf
